# Supplementary material for: Individualized PEEP without Recruitment Maneuvers Improves Intraoperative Oxygenation: A Randomized Controlled Study
Source: Bioengineering (Basel). 2023 Oct 9;10(10):1172. doi: 10.3390/bioengineering10101172 (PMC10604161; doi:10.3390/bioengineering10101172)
Supplement: Supplementary file 1 [file bioengineering-10-01172-s001.zip]

Archive with 1 entries (1 files):
- bioengineering-2559062-supplementary.pdf
